# Supplementary material for: Establishment of a Prediction Model for Overall Survival after Stereotactic Body Radiation Therapy for Primary Non-Small Cell Lung Cancer Using Radiomics Analysis
Source: Cancers (Basel). 2022 Aug 10;14(16):3859. doi: 10.3390/cancers14163859 (PMC9405862; doi:10.3390/cancers14163859)
Supplement: Supplementary file 1 [file cancers-14-03859-s001.zip]

Archive with 1 entries (1 files):
- cancers-1819309-supplementary.pdf
